# Supplementary material for: A Proteomics-Based Identification of the Biological Networks Mediating the Impact of Epigallocatechin-3-Gallate on Trophoblast Cell Migration and Invasion, with Potential Implications for Maternal and Fetal Health
Source: Proteomes. 2023 Oct 12;11(4):31. doi: 10.3390/proteomes11040031 (PMC10594419; doi:10.3390/proteomes11040031)
Supplement: Supplementary file 1 [file proteomes-11-00031-s001.zip]

Archive with 3 entries (3 files):
- Supplementary Table S2.pdf
- Supplementary Figure S1.pdf
- Supplementary Table S1.pdf
